# Supplementary material for: The Cysteine Protease Legumain Is Upregulated by Vitamin D and Is a Regulator of Vitamin D Metabolism in Mice
Source: Cells. 2023 Dec 22;13(1):36. doi: 10.3390/cells13010036 (PMC10778535; doi:10.3390/cells13010036)
Supplement: Supplementary file 1 [file cells-13-00036-s001.zip]

Archive with 1 entries (1 files):
- cells-2760617-supplementary.pdf
